# Supplementary material for: Surface Defects Improved SERS Activity of Nanoporous Gold Prepared by Electrochemical Dealloying
Source: Nanomaterials (Basel). 2022 Dec 31;13(1):187. doi: 10.3390/nano13010187 (PMC9824599; doi:10.3390/nano13010187)
Supplement: Supplementary file 1 [file nanomaterials-13-00187-s001.zip]

Archive with 1 entries (1 files):
- nanomaterials-2104236-supplementary.pdf
